# Supplementary material for: Characteristics of Electroencephalogram in the Prefrontal Cortex during Deep Brain Stimulation of Subthalamic Nucleus in Parkinson’s Disease under Propofol General Anesthesia
Source: Brain Sci. 2022 Dec 29;13(1):62. doi: 10.3390/brainsci13010062 (PMC9856588; doi:10.3390/brainsci13010062)
Supplement: Supplementary file 1 [file brainsci-13-00062-s001.zip]

Archive with 1 entries (1 files):
- brainsci-2087833-supplementary.pdf
